# Supplementary material for: The Effects of Yoga Exercise on Blood Pressure and Hand Grip Strength in Chronic Stroke Patients: A Pilot Controlled Study
Source: Int J Environ Res Public Health. 2023 Jan 8;20(2):1108. doi: 10.3390/ijerph20021108 (PMC9859542; doi:10.3390/ijerph20021108)
Supplement: Supplementary file 1 [file ijerph-20-01108-s001.zip]

Archive with 1 entries (1 files):
- ijerph-2091836-supplementary.pdf
